# Supplementary material for: A timer gene network is spatially regulated by the terminal system in the Drosophila embryo
Source: eLife. 2022 Dec 16;11:e78902. doi: 10.7554/eLife.78902 (PMC10065802; doi:10.7554/eLife.78902)
Supplement: Figure 2—source data 1. [file elife-78902-fig2-data1.zip]

Archive with 7 entries (7 files):
- fig2-sd1/4-3a_16_wt_wg488-D546-cad594-opa647_010.npy
- fig2-sd1/4-4a_16_wt_wg488-D546-cad594-opa647_003.npy
- fig2-sd1/5-1a_16_wt_wg488-D546-cad594-opa647_006.npy
- fig2-sd1/5-2a_20_wt_wg488-opa546-cad594-D647_005.npy
- fig2-sd1/5-3a_20_wt_wg488-opa546-cad594-D647_002.npy
- fig2-sd1/5-4a_20_wt_wg488-opa546-cad594-D647_004.npy
- fig2-sd1/5-5a_20_wt_wg488-opa546-cad594-D647_009.npy
