# Supplementary material for: A timer gene network is spatially regulated by the terminal system in the Drosophila embryo
Source: eLife. 2022 Dec 16;11:e78902. doi: 10.7554/eLife.78902 (PMC10065802; doi:10.7554/eLife.78902)
Supplement: Figure 2—figure supplement 4—source data 1. [file elife-78902-fig2-figsupp4-data1.zip]

Archive with 20 entries (17 files):
- sfig2-4-sd1/panel_a/
- sfig2-4-sd1/panel_a/4-4a_20_wt_wg488-opa546-cad594-D647_006.npy
- sfig2-4-sd1/panel_a/5-2a_20_wt_wg488-opa546-cad594-D647_005.npy
- sfig2-4-sd1/panel_a/5-3a_20_wt_wg488-opa546-cad594-D647_002.npy
- sfig2-4-sd1/panel_a/5-4a_20_wt_wg488-opa546-cad594-D647_004.npy
- sfig2-4-sd1/panel_a/5-5a_20_wt_wg488-opa546-cad594-D647_009.npy
- sfig2-4-sd1/panel_a/6a_20_wt_wg488-opa546-cad594-D647_012.npy
- sfig2-4-sd1/panel_b/
- sfig2-4-sd1/panel_b/5-2a_05_wt_wg488-opa546-cadintron594-OPAprotein647_010.npy
- sfig2-4-sd1/panel_b/5-3b_05_wt_wg488-opa546-cadintron594-OPAprotein647_009.npy
- sfig2-4-sd1/panel_b/5-5b_05_wt_wg488-opa546-cadintron594-OPAprotein647_018.npy
- sfig2-4-sd1/panel_b/6b_05_wt_wg488-opa546-cadintron594-OPAprotein647_015.npy
- sfig2-4-sd1/panel_c/
- sfig2-4-sd1/panel_c/4-4a_02_wt_Dprotein555-TL_007.npy
- sfig2-4-sd1/panel_c/5-1a_02_wt_Dprotein555-TL_013.npy
- sfig2-4-sd1/panel_c/5-2a_02_wt_Dprotein555-TL_012.npy
- sfig2-4-sd1/panel_c/5-3a_02_wt_Dprotein555-TL_018.npy
- sfig2-4-sd1/panel_c/5-4a_02_wt_Dprotein555-TL_002.npy
- sfig2-4-sd1/panel_c/5-5a_02_wt_Dprotein555-TL_009.npy
- sfig2-4-sd1/panel_c/6b_02_wt_Dprotein555-TL_010.npy
