# Supplementary material for: A timer gene network is spatially regulated by the terminal system in the Drosophila embryo
Source: eLife. 2022 Dec 16;11:e78902. doi: 10.7554/eLife.78902 (PMC10065802; doi:10.7554/eLife.78902)
Supplement: Figure 4—source data 1. [file elife-78902-fig4-data1.zip]

Archive with 17 entries (13 files):
- fig4-sd1/0_wt/
- fig4-sd1/0_wt/5-5a_20_wt_wg488-opa546-cad594-D647_009.npy
- fig4-sd1/0_wt/5-5b_20_wt_wg488-opa546-cad594-D647_007.npy
- fig4-sd1/0_wt/5-5c_20_wt_wg488-opa546-cad594-D647_013.npy
- fig4-sd1/1_opa/
- fig4-sd1/1_opa/5-5d_43_opa_wg488-opa546-cad594-D647_006.npy
- fig4-sd1/1_opa/5-5f_43_opa_wg488-opa546-cad594-D647_014.npy
- fig4-sd1/1_opa/5-5h_43_opa_wg488-opa546-cad594-D647_009.npy
- fig4-sd1/1_opa/5-5j_43_opa_wg488-opa546-cad594-D647_013.npy
- fig4-sd1/2_D/
- fig4-sd1/2_D/5-5c_36_D_wglacz488-opa546-cad594-D647_025.npy
- fig4-sd1/2_D/5-5d_36_D_wglacz488-opa546-cad594-D647_015.npy
- fig4-sd1/2_D/5-5g_36_D_wglacz488-opa546-cad594-D647_004.npy
- fig4-sd1/3_cad/
- fig4-sd1/3_cad/5-5a_33_cadmz_wglacz488-opa546-cad594-D647_006.npy
- fig4-sd1/3_cad/5-5b_33_cadmz_wglacz488-opa546-cad594-D647_015.npy
- fig4-sd1/3_cad/5-5c_33_cadmz_wglacz488-opa546-cad594-D647_008.npy
