# Supplementary material for: A timer gene network is spatially regulated by the terminal system in the Drosophila embryo
Source: eLife. 2022 Dec 16;11:e78902. doi: 10.7554/eLife.78902 (PMC10065802; doi:10.7554/eLife.78902)
Supplement: Figure 4—figure supplement 6—source data 1. [file elife-78902-fig4-figsupp6-data1.zip]

Archive with 4 entries (4 files):
- sfig46sd1/1_wt_ap_dv.tsv
- sfig46sd1/2_cad_ap_dv.tsv
- sfig46sd1/3_wt_z.tsv
- sfig46sd1/4_cad_z.tsv
