# Supplementary material for: A timer gene network is spatially regulated by the terminal system in the Drosophila embryo
Source: eLife. 2022 Dec 16;11:e78902. doi: 10.7554/eLife.78902 (PMC10065802; doi:10.7554/eLife.78902)
Supplement: Figure 4—figure supplement 6—source data 1. [file elife-78902-fig4-figsupp6-data1.zip › sfig46sd1/3_wt_z.tsv]

#Z (microns)
76.5
63
90
61.5
76.5
79.5
73.5
79.5
79.5
69
84
73.5
66
70.5
72
66
67.5
70.5
63
76.5
67.5
73.5
70.5
72
60
78
64.5
76.5
91.5
