# Supplementary material for: A timer gene network is spatially regulated by the terminal system in the Drosophila embryo
Source: eLife. 2022 Dec 16;11:e78902. doi: 10.7554/eLife.78902 (PMC10065802; doi:10.7554/eLife.78902)
Supplement: Figure 4—figure supplement 6—source data 1. [file elife-78902-fig4-figsupp6-data1.zip › sfig46sd1/4_cad_z.tsv]

#Z (microns)
67.5
69
82.5
73.5
48
69
73.5
63
67.5
63
58.5
55.5
61.5
51
66
42
55.5
67.5
64.5
46.5
58.5
69
70.5
88.5
67.5
70.5
75
64.5
75
