# Supplementary material for: A timer gene network is spatially regulated by the terminal system in the Drosophila embryo
Source: eLife. 2022 Dec 16;11:e78902. doi: 10.7554/eLife.78902 (PMC10065802; doi:10.7554/eLife.78902)
Supplement: Figure 5—source data 1. [file elife-78902-fig5-data1.zip]

Archive with 8 entries (6 files):
- fig5-sd1/panel_a/
- fig5-sd1/panel_a/4-4a_12_wt_tll488-D546-cad594-opa647_015.npy
- fig5-sd1/panel_a/5-2c_12_wt_tll488-D546-cad594-opa647_010.npy
- fig5-sd1/panel_a/5-5b_12_wt_tll488-D546-cad594-opa647_006.npy
- fig5-sd1/panel_b/
- fig5-sd1/panel_b/5-2c_13_wt_tll488-wg546-cad594-hkb647_041.npy
- fig5-sd1/panel_b/5-3e_13_wt_tll488-wg546-cad594-hkb647_030.npy
- fig5-sd1/panel_b/5-5e_13_wt_tll488-wg546-cad594-hkb647_034.npy
