# Supplementary material for: A timer gene network is spatially regulated by the terminal system in the Drosophila embryo
Source: eLife. 2022 Dec 16;11:e78902. doi: 10.7554/eLife.78902 (PMC10065802; doi:10.7554/eLife.78902)
Supplement: Figure 5—source data 2. [file elife-78902-fig5-data2.zip]

Archive with 1 entries (1 files):
- fig5sd2.pdf
