# Supplementary material for: A timer gene network is spatially regulated by the terminal system in the Drosophila embryo
Source: eLife. 2022 Dec 16;11:e78902. doi: 10.7554/eLife.78902 (PMC10065802; doi:10.7554/eLife.78902)
Supplement: Figure 5—figure supplement 3—source data 1. [file elife-78902-fig5-figsupp3-data1.zip]

Archive with 21 entries (19 files):
- sfig53sd1/panel_a/
- sfig53sd1/panel_a/4-4a_12_wt_tll488-D546-cad594-opa647_015.npy
- sfig53sd1/panel_a/5-2a_12_wt_tll488-D546-cad594-opa647_005.npy
- sfig53sd1/panel_a/5-2b_12_wt_tll488-D546-cad594-opa647_003.npy
- sfig53sd1/panel_a/5-2c_12_wt_tll488-D546-cad594-opa647_010.npy
- sfig53sd1/panel_a/5-5a_12_wt_tll488-D546-cad594-opa647_001.npy
- sfig53sd1/panel_a/5-5b_12_wt_tll488-D546-cad594-opa647_006.npy
- sfig53sd1/panel_a/5-5c_12_wt_tll488-D546-cad594-opa647_008.npy
- sfig53sd1/panel_b/
- sfig53sd1/panel_b/4-4a_13_wt_tll488-wg546-cad594-hkb647_009.npy
- sfig53sd1/panel_b/5-2a_13_wt_tll488-wg546-cad594-hkb647_039.npy
- sfig53sd1/panel_b/5-2b_13_wt_tll488-wg546-cad594-hkb647_040.npy
- sfig53sd1/panel_b/5-2c_13_wt_tll488-wg546-cad594-hkb647_041.npy
- sfig53sd1/panel_b/5-2d_13_wt_tll488-wg546-cad594-hkb647_016.npy
- sfig53sd1/panel_b/5-3a_13_wt_tll488-wg546-cad594-hkb647_033.npy
- sfig53sd1/panel_b/5-3d_13_wt_tll488-wg546-cad594-hkb647_037.npy
- sfig53sd1/panel_b/5-3e_13_wt_tll488-wg546-cad594-hkb647_030.npy
- sfig53sd1/panel_b/5-4a_13_wt_tll488-wg546-cad594-hkb647_027.npy
- sfig53sd1/panel_b/5-5a_13_wt_tll488-wg546-cad594-hkb647_045.npy
- sfig53sd1/panel_b/5-5b_13_wt_tll488-wg546-cad594-hkb647_046.npy
- sfig53sd1/panel_b/5-5e_13_wt_tll488-wg546-cad594-hkb647_034.npy
