# Supplementary material for: A timer gene network is spatially regulated by the terminal system in the Drosophila embryo
Source: eLife. 2022 Dec 16;11:e78902. doi: 10.7554/eLife.78902 (PMC10065802; doi:10.7554/eLife.78902)
Supplement: Figure 5—figure supplement 4—source data 1. [file elife-78902-fig5-figsupp4-data1.zip]

Archive with 4 entries (4 files):
- sfig54sd1/5-2a_04_wt_TLLprotein488-wg514-eve546-tll647_031.npy
- sfig54sd1/5-3a_04_wt_TLLprotein488-wg514-eve546-tll647_027.npy
- sfig54sd1/5-4a_04_wt_TLLprotein488-wg514-eve546-tll647_007.npy
- sfig54sd1/5-5a_04_wt_TLLprotein488-wg514-eve546-tll647_010.npy
