# Supplementary material for: A timer gene network is spatially regulated by the terminal system in the Drosophila embryo
Source: eLife. 2022 Dec 16;11:e78902. doi: 10.7554/eLife.78902 (PMC10065802; doi:10.7554/eLife.78902)
Supplement: Figure 5—figure supplement 5—source data 1. [file elife-78902-fig5-figsupp5-data1.zip]

Archive with 5 entries (5 files):
- sfig55sd1/4-4a_03_wt_HKBprotein488-TLLprotein555-OPAprotein647_029.npy
- sfig55sd1/5-1d_03_wt_HKBprotein488-TLLprotein555-OPAprotein647_024.npy
- sfig55sd1/5-3a_03_wt_HKBprotein488-TLLprotein555-OPAprotein647_004.npy
- sfig55sd1/5-4a_03_wt_HKBprotein488-TLLprotein555-OPAprotein647_011.npy
- sfig55sd1/5-5a_03_wt_HKBprotein488-TLLprotein555-OPAprotein647_017.npy
