# Supplementary material for: A timer gene network is spatially regulated by the terminal system in the Drosophila embryo
Source: eLife. 2022 Dec 16;11:e78902. doi: 10.7554/eLife.78902 (PMC10065802; doi:10.7554/eLife.78902)
Supplement: Figure 6—source data 1. [file elife-78902-fig6-data1.zip]

Archive with 47 entries (33 files):
- fig6-sd1/panel_a/
- fig6-sd1/panel_a/5-3a_20_wt_wg488-opa546-cad594-D647_002.npy
- fig6-sd1/panel_a/5-4a_20_wt_wg488-opa546-cad594-D647_004.npy
- fig6-sd1/panel_a/5-5b_20_wt_wg488-opa546-cad594-D647_007.npy
- fig6-sd1/panel_a/6b_20_wt_wg488-opa546-cad594-D647_008.npy
- fig6-sd1/panel_b/
- fig6-sd1/panel_b/5-2b_53_tor_wglacz488-opa546-cad594-D647_005.npy
- fig6-sd1/panel_b/5-4b_53_tor_wglacz488-opa546-cad594-D647_016.npy
- fig6-sd1/panel_b/5-5a_53_tor_wglacz488-opa546-cad594-D647_004.npy
- fig6-sd1/panel_c/
- fig6-sd1/panel_c/5-3a_50_tll_wglacZ488-opa546-cad594-D647_004.npy
- fig6-sd1/panel_c/5-5a_50_tll_wglacZ488-opa546-cad594-D647_016.npy
- fig6-sd1/panel_c/6e_50_tll_wglacZ488-opa546-cad594-D647_003.npy
- fig6-sd1/panel_d/
- fig6-sd1/panel_d/5-5a_46_tll_opa488-Dlacz546-hkb594-cad647_006.npy
- fig6-sd1/panel_e/
- fig6-sd1/panel_e/5-4a_42_hkb_wglacz488-opa546-cad594-D647_008.npy
- fig6-sd1/panel_e/5-5a_42_hkb_wglacz488-opa546-cad594-D647_015.npy
- fig6-sd1/panel_f/
- fig6-sd1/panel_f/5-5e_40_hkb_tlllacz488-D546-cad594-opa647_015.npy
- fig6-sd1/panel_g/
- fig6-sd1/panel_g/0_wt/
- fig6-sd1/panel_g/0_wt/0_210121_wg488_opa546_cad594_D647_pos009.npy
- fig6-sd1/panel_g/0_wt/1_210121_wg488_opa546_cad594_D647_pos007.npy
- fig6-sd1/panel_g/0_wt/2_210121_wg488_opa546_cad594_D647_pos013.npy
- fig6-sd1/panel_g/1_tor/
- fig6-sd1/panel_g/1_tor/0_210125_tor-wglacZ488_opa546_cad594_D647_pos017.npy
- fig6-sd1/panel_g/1_tor/1_210125_tor-wglacZ488_opa546_cad594_D647_pos002.npy
- fig6-sd1/panel_g/1_tor/2_210125_tor-wglacZ488_opa546_cad594_D647_pos004.npy
- fig6-sd1/panel_g/2_tll/
- fig6-sd1/panel_g/2_tll/0_210120_tll-wglacZ488_opa546_cad594_D647_pos016.npy
- fig6-sd1/panel_g/2_tll/1_210120_tll-wglacZ488_opa546_cad594_D647_pos014.npy
- fig6-sd1/panel_g/3_hkb/
- fig6-sd1/panel_g/3_hkb/0_210120_hkb-wglacZ488_opa546_cad594_D647_pos015.npy
- fig6-sd1/panel_g/3_hkb/1_210120_hkb-wglacZ488_opa546_cad594_D647_pos016.npy
- fig6-sd1/panel_h/
- fig6-sd1/panel_h/0_wt/
- fig6-sd1/panel_h/0_wt/5-5a_12_wt_tll488-D546-cad594-opa647_001.npy
- fig6-sd1/panel_h/0_wt/5-5b_12_wt_tll488-D546-cad594-opa647_006.npy
- fig6-sd1/panel_h/0_wt/5-5c_12_wt_tll488-D546-cad594-opa647_008.npy
- fig6-sd1/panel_h/0_wt/5-5d_12_wt_tll488-D546-cad594-opa647_011.npy
- fig6-sd1/panel_h/1_hkb/
- fig6-sd1/panel_h/1_hkb/5-5c_40_hkb_tlllacz488-D546-cad594-opa647_014.npy
- fig6-sd1/panel_h/1_hkb/5-5e_40_hkb_tlllacz488-D546-cad594-opa647_015.npy
- fig6-sd1/panel_h/1_hkb/5-5f_40_hkb_tlllacz488-D546-cad594-opa647_010.npy
- fig6-sd1/panel_h/1_hkb/5-5g_40_hkb_tlllacz488-D546-cad594-opa647_006.npy
- fig6-sd1/panel_h/1_hkb/5-5h_40_hkb_tlllacz488-D546-cad594-opa647_008.npy
