# Supplementary material for: A timer gene network is spatially regulated by the terminal system in the Drosophila embryo
Source: eLife. 2022 Dec 16;11:e78902. doi: 10.7554/eLife.78902 (PMC10065802; doi:10.7554/eLife.78902)
Supplement: Figure 7—source data 1. [file elife-78902-fig7-data1.zip]

Archive with 34 entries (23 files):
- fig7-sd1/panel_b/
- fig7-sd1/panel_b/0_wt/
- fig7-sd1/panel_b/0_wt/5-4b_14_wt_tll514-cad546-fkh594-wg647_002.npy
- fig7-sd1/panel_b/0_wt/5-4c_14_wt_tll514-cad546-fkh594-wg647_009.npy
- fig7-sd1/panel_b/0_wt/5-4d_14_wt_tll514-cad546-fkh594-wg647_010.npy
- fig7-sd1/panel_b/1_cad/
- fig7-sd1/panel_b/1_cad/5-4b_27_cadmz_tll514-cad546-fkh594-wglacz647_031.npy
- fig7-sd1/panel_b/1_cad/5-4c_27_cadmz_tll514-cad546-fkh594-wglacz647_033.npy
- fig7-sd1/panel_b/2_hkb/
- fig7-sd1/panel_b/2_hkb/5-4a_38_hkb_tll514-cad546-fkh594-wglacz647_019.npy
- fig7-sd1/panel_b/2_hkb/5-4b_38_hkb_tll514-cad546-fkh594-wglacz647_018.npy
- fig7-sd1/panel_b/2_hkb/5-4c_38_hkb_tll514-cad546-fkh594-wglacz647_022.npy
- fig7-sd1/panel_b/3_tll/
- fig7-sd1/panel_b/3_tll/5-4a_44_tll_hkb514-cad546-fkh594-wglacz647_043.npy
- fig7-sd1/panel_b/3_tll/5-4b_44_tll_hkb514-cad546-fkh594-wglacz647_042.npy
- fig7-sd1/panel_b/3_tll/5-4c_44_tll_hkb514-cad546-fkh594-wglacz647_039.npy
- fig7-sd1/panel_d/
- fig7-sd1/panel_d/0_wt/
- fig7-sd1/panel_d/0_wt/5-5a_20_wt_wg488-opa546-cad594-D647_009.npy
- fig7-sd1/panel_d/0_wt/5-5b_20_wt_wg488-opa546-cad594-D647_007.npy
- fig7-sd1/panel_d/0_wt/5-5c_20_wt_wg488-opa546-cad594-D647_013.npy
- fig7-sd1/panel_d/1_fkh/
- fig7-sd1/panel_d/1_fkh/5-5a_37_fkh_wglacz488-opa546-cad594-D647_016.npy
- fig7-sd1/panel_d/1_fkh/5-5d_37_fkh_wglacz488-opa546-cad594-D647_044.npy
- fig7-sd1/panel_d/1_fkh/5-5f_37_fkh_wglacz488-opa546-cad594-D647_042.npy
- fig7-sd1/supp1_panel_b/
- fig7-sd1/supp1_panel_b/0_wt/
- fig7-sd1/supp1_panel_b/0_wt/5-4a_15_wt_tll514-hkb546-fkh594-wg647_004.npy
- fig7-sd1/supp1_panel_b/0_wt/5-4c_15_wt_tll514-hkb546-fkh594-wg647_014.npy
- fig7-sd1/supp1_panel_b/0_wt/5-5a_15_wt_tll514-hkb546-fkh594-wg647_007.npy
- fig7-sd1/supp1_panel_b/1_cad/
- fig7-sd1/supp1_panel_b/1_cad/5-4b_28_cadmz_tll514-hkb546-fkh594-wglacz647_047.npy
- fig7-sd1/supp1_panel_b/1_cad/5-5a_28_cadmz_tll514-hkb546-fkh594-wglacz647_063.npy
- fig7-sd1/supp1_panel_b/1_cad/5-5b_28_cadmz_tll514-hkb546-fkh594-wglacz647_055.npy
