# Supplementary material for: A timer gene network is spatially regulated by the terminal system in the Drosophila embryo
Source: eLife. 2022 Dec 16;11:e78902. doi: 10.7554/eLife.78902 (PMC10065802; doi:10.7554/eLife.78902)
Supplement: Appendix 2—figure 1—source data 1. [file elife-78902-app2-fig1-data1.zip]

Archive with 6 entries (6 files):
- input_image_only/1_process_raw_image.ipynb
- input_image_only/2_generate_embryo_shell_projection.ipynb
- input_image_only/3_extract_expression_traces.ipynb
- input_image_only/environment.yml
- input_image_only/input_image.tif
- input_image_only/README.txt
